# Supplementary material for: Evolutionary Adaptations in Biliverdin Reductase B: Insights into Coenzyme Dynamics and Catalytic Efficiency
Source: Int J Mol Sci. 2024 Dec 10;25(24):13233. doi: 10.3390/ijms252413233 (PMC11675717; doi:10.3390/ijms252413233)
Supplement: Supplementary file 1 [file ijms-25-13233-s001.zip]

Archive with 1 entries (1 files):
- ijms-3318252-supplementary.pdf
